# Supplementary material for: Culture-dependent and universal constructs and promoting factors for the process of personal recovery in users of mental health services: qualitative findings from Japan
Source: BMC Psychiatry. 2022 Feb 10;22:105. doi: 10.1186/s12888-022-03750-4 (PMC8832737; doi:10.1186/s12888-022-03750-4)
Supplement: Supplementary file 1 — Additional file 1: Table S1. The descriptions of recovery process categories by collating existing CHIME frameworka. [file 12888_2022_3750_MOESM1_ESM.xlsx]

## Sheet: Table S1
	Table S1. The descriptions of recovery process categories by collating existing CHIME framework.a
	Category 1: Connectedness
		C1 Peer support and support groups
		C2 Relationships
		C3 Support from others
		C4 Being part of the community
	Category 2: Hope and optimism about the future
		H1 Motivation to change
		H2 Belief in possibility of recovery
		H3 Positive thinking and valuing success
		H4 Having dreams and aspirations
		H5 Hope-inspiring relationships
	Category 3: Identity
		I1 Dimensions of identity
		I2 Rebuilding/redefining positive sense of self
		I3 Overcoming stigma
	Category 4: Meaning in life
		M1 Meaning of mental illness experiences
		M2 Spirituality
		M3 Quality of life
		M4 Meaningful life and social roles
		M5 Meaningful social and life goals
		M6 Rebuilding of life
	Category 5: Empowerment
		E1 Personal responsibility
		E2 Control over life
		E3 Focusing upon strengths
	aAdapted from Leamy et al. [2].
