# Supplementary material for: Culture-dependent and universal constructs and promoting factors for the process of personal recovery in users of mental health services: qualitative findings from Japan
Source: BMC Psychiatry. 2022 Feb 10;22:105. doi: 10.1186/s12888-022-03750-4 (PMC8832737; doi:10.1186/s12888-022-03750-4)
Supplement: Supplementary file 2 — Additional file 2: Table S2. The concept of personal recovery for mental health service users in Japan and selected narratives from the interviews. [file 12888_2022_3750_MOESM2_ESM.xlsx]

## Sheet: Table 2a
	Table S2. The concept of personal recovery for mental health service users in Japan and selected narratives from the interviews.
	Category 1: Connectedness
		C1 Peer support and support groups	I liked acting alone, but as I worked with peers, I was able to share a common experience and realized the fun of group activities. I have thought that my efforts would improve the situation, but my efforts did not improve my mental illness. I was told that I just am myself and realized that it is better to rely on medicines and peers. I had a self-negative image and suicidal ideation, but after …
		C2 Relationships	I want to value my life not only by working hard, but also by valuing my family, friends for life who will notice my condition. I realized that no one could live alone, so I started to think that it’s important to connect with others and care for others. My parents and friends were close to me so I could think that I was not alone.
		C3 Support from others	My parents only denied me, but the counsellor accepted me unconditionally. The teacher at the prep school talked to me without forcing his ideas on me. My friend did not pay attention to my illness, but I thought that he was happy to be with me, and he talked as usual with his usual care. Talking to my colleagues about my condition, I work in a way that fits my condition. Parents said, “It’s okay…
		C4 Being part of the community	None
		C5 Compassion for othersa	I became kind and had more compassion for others than I did before I experienced illness. I became able to image the background of others and accept diversity.
	Category 2: Hope and optimism about the future
		H1 Motivation to change	I kept hoping to recover. I lost my energy and realized that my parents’ condition was also serious, and I thought I’d like to definitely recover.
		H2 Belief in possibility of recovery	I couldn't express myself or act actively. I don't want to adapt to society's expectations but started to want to get closer to my ideals.
		H3 Positive thinking and valuing success	I didn't understand the meaning or purpose of living other than work. Now I've come to think that my presence is the happiness of the people around me. I became grateful to each other and wanted to spend more time with my family.
		H4 Having dreams and aspirations	I have a feeling of denying myself, but I began to wonder what I could do. I think positively even if I have an illness or disability.
		H5 Hope-inspiring relationships	I feel that I am not living my life, and I thought that the only choice was suicide. I had more opportunities to express myself in the recovery program and became more motivated to live with what I wanted to do.
	Category 3: Identity
		I1 Dimensions of identity	None
		I2 Rebuilding/redefining positive sense of self	I have been in the process of understanding myself (I have understood and accepted my illness and treatment). I was able to live with my identity. I come to think that I want to stay as I am. I'm not trying to get a remission, I thought I need to have the mental strength to cope with the next similar challenges.
		I3 Over-coming stigma	I had the prejudice that “people with mental illness are hospitalized and cannot live their lives normally.” I read a book about mental illness, talked to a medical practitioner, and lived with someone with a mental illness, and that prejudice was corrected. I thought that mental illness was scary and unfamiliar. I understand that mental illness can be scientifically explained.
		I4 Rebuilding/redefining identity not being as shaped by social normsa	I value psychiatrist's advice that "you don't have to do your best". I used to lose myself in a place where productivity was the top priority, but now I have a place to play my role. I come to think that I want to stay as I am.
	Category 4: Meaning in life
		M1 Meaning of mental illness experiences	I think that I can live by taking advantage of my experience of illness. After experiencing illness, I have become able to communicate smoothly with my family. My family and I have come to understand the difficulty of my disease and treatment. I feel that what I have gained is greater than what I lost. I came to think that the path I had taken after experiencing illness was the best for me. I fee…
		M2 Spirituality	I think I have lived thanks to God and faith. I'm not lonely. I have been given the illness from God and have been working in society. Everything has gone ahead as God planned. I think it was good.
		M3 Quality of life	I can go out and eat with friends as I did before I was ill. I'm not impatient to cure illness, and I can focus on enjoying the present. I have a feeling that I am living independently. I have time to satisfy myself. I have a stable income and economy. I have motivated my regular life and going out.
		M4 Meaningful life and social roles	I became able to do housework and go out and I've laughed more often. I find life worth living in my work and other activities.
		M5 Meaningful social and life goals	I'm looking for a job to be a "working mother" for my child.
		M6 Rebuilding of life	Although I was not good at talking to others, I learned how to maintain and interact with others appropriately through day care. I felt the usefulness of what I learned after working. I was able to learn to accept and objectively feel painful feelings with mindfulness. I came to use it in my daily life.
	Category 5: Empowerment
		E1 Personal responsibility	I used to work hard and worked to the limit. Right now, I am consciously resting and not working too hard. I have a long-term perspective and I can control myself.
		E2 Control over life	I tried to make a comfortable time to spend in nature. I came to think that "I want to take a good rest and enjoy my hobbies". I was able to notice my feelings when I was feeling unwell. I was able to accept the advice of others. I knew I could deal with myself.
		E3 Focusing upon strengths	Some people accepted what I expressed in day care.
		aNew categories.
